# Supplementary material for: Phosphoproteomic Analysis Identifies TYRO3 as a Mediator of Sunitinib Resistance in Metastatic Thymomas
Source: Cancers (Basel). 2022 Sep 29;14(19):4762. doi: 10.3390/cancers14194762 (PMC9562918; doi:10.3390/cancers14194762)
Supplement: Supplementary file 1 [file cancers-14-04762-s001.zip]

Archive with 3 entries (3 files):
- cancers-1932089-supplementary/cancers-1932089-Figure S8.pdf
- cancers-1932089-supplementary/cancers-1932089-supplementary.pdf
- cancers-1932089-supplementary/cancers-1932089-supplementary.xls
