# Supplementary material for: Phosphoproteomic Analysis Identifies TYRO3 as a Mediator of Sunitinib Resistance in Metastatic Thymomas
Source: Cancers (Basel). 2022 Sep 29;14(19):4762. doi: 10.3390/cancers14194762 (PMC9562918; doi:10.3390/cancers14194762)
Supplement: Supplementary file 1 [file cancers-14-04762-s001.zip › cancers-1932089-supplementary/cancers-1932089-supplementary.xls]

## Sheet: Pospho_signal_data_S100-QC_Iden
Tissue typ	t4	t4	NT2_1	NT2_1	LNCaP_1	LNCaP_1	LNCaP_2	LNCaP_2	NT2_2	NT2_2	c4	c4	HCC15_1	HCC15_1	HCC15_2	HCC15_2	PC3_1	PC3_1	PC3_2	PC3_2	´t17	t17	c9	c9	c10	c10	t18	t18	t19	t19	t5	t5	t6	t6	t7	t7	c1	c1	c5	c5	c6	c6	MCF7_1	MCF7_1	t8	t8	t9	t9	t10
Sample numering	10	10	100	100	102	102	103	103	104	104	11	11	113	113	114	114	115	115	116	116	131	131	132	132	133	133	134	134	135	135	17	17	18	18	19	19	2	2	20	20	23	23	24	24	27	27	28	28	30
treat/ctrl	treat	ctrl	ctrl	treat	ctrl	treat	ctrl	treat	ctrl	treat	ctrl	treat	ctrl	treat	ctrl	treat	ctrl	treat	ctrl	treat	ctrl	treat	ctrl	treat	ctrl	treat	ctrl	treat	ctrl	treat	ctrl	treat	ctrl	treat	ctrl	treat	ctrl	treat	ctrl	treat	ctrl	treat	ctrl	treat	ctrl	treat	ctrl	treat	ctrl
#(1000.0 3.40282346638529e+038)_Protein 4.1 (Band 4.1) (P4.1) (EPB4.1) (4.1R)._41_654_666_P11171_0.9988645911216740.924603164196014	628.415	1445.23	1972.72	525.623	1333.25	332.528	1281.55	298.377	1452.15	522.038	1147.62	371.075	414.038	192.453	458.113	228.038	2767.85	967.094	2940.77	942.113	386.491	199.17	299.057	153.962	746.151	386.226	317.66	225.547	556.642	241.132	135.057	51.5283	487.151	231.509	2062.15	786.623	330.792	1348	957.547	396.83	1350.68	371.321	97.9623	62.4717	503.868	86.8302	93.1321	18.4717	446.377
#(1000.0 3.40282346638529e+038)_Acetylcholine receptor subunit delta precursor._ACHD_383_395_Q07001_1.00.472222208976746	69.9245	155.811	76.2264	21.5472	99.2453	7.39623	32.2642	16.4528	67.3208	37.0566	56.2264	-6.03774	18.6792	-22.3019	7.84906	2.33962	63.1321	17.5849	51.4717	-5.77358	4.71698	15.3585	33.5094	1.77358	82.2642	37.0189	-31.6226	9.77359	13.1698	31.5849	-24.7547	-21.3208	31.2075	9.26415	120.113	31.5472	41.8679	120.377	131.981	77.3396	167.604	65.1698	23.6981	18.0566	10.3396	-15.0189	-11.2642	-19.7925	13.0943
#(1000.0 3.40282346638529e+038)_Annexin A1 (Annexin-1) (Annexin I) (Lipocortin I) (Calpactin II)(Chromobindin-9) (p35) (Phospholipase A2 inhibitory protein)._ANXA1_14_26_P04083_1.00.813492059707642	3579.67	3583.67	1033.51	264.868	785.396	169.321	685.057	123.962	915.849	277.887	1521.31	978.811	274.755	126.453	232.566	133.019	1482.38	462.83	1410.94	471.434	405.283	265.245	454.679	407.208	688.113	523.434	441.434	396.151	679.962	467.472	130.151	91.1321	790.094	780.491	1608.77	775.321	201.83	644.604	584.924	333.811	610.981	203.585	37.0943	20.9057	184.472	63.3774	-11.1321	-19.717	199.642
#(1000.0 3.40282346638529e+038)_Annexin A2 (Annexin-2) (Annexin II) (Lipocortin II) (Calpactin I heavychain) (Chromobindin-8) (p36) (Protein I) (Placental anticoagulantprotein IV) (PAP-IV)._ANXA2_17_29_P07355_1.00.424603164196014	12.3208	237.547	197.698	33.7736	113.434	1.16981	87.0943	-14.5283	171.132	12	161.774	23.2075	14.3396	-10.1509	14.7547	-27.5849	271.66	56.717	272.453	45.0943	45.3208	-8.67924	44.1132	-14.0377	83.6226	13.4717	14.9434	8.15094	62.3396	7.62264	4.41509	-14.9057	61.5094	-1.77358	346.755	57.3396	21.3208	172.604	144.887	48.3585	178.094	32.0189	-0.0755	-2.88679	25.9245	-12.1698	-8.71698	-11.3019	45.1509
#(1000.0 3.40282346638529e+038)_NA_ART_004_EAIYAAPFAKKKXC_NA_0.9733182191848750.944444417953491	2485.54	3908	9070	4382.31	5207.54	2006.98	4291.54	1888.08	8000	4432.31	3051	1406.15	3810	2328.11	3609.54	2570.46	6111.33	2630.31	6030.92	2650	2070.83	999.698	946.981	487.849	3528.15	1784.15	1440.08	894.679	1873.89	877.094	485.717	191.943	1875.69	707.321	4899	2495.77	816.528	3191	2152.31	1098.91	3190.33	1480.91	370.566	251.189	1762.46	319.943	284.509	72.1321	1800.69
#(1000.0 3.40282346638529e+038)_Band 3 anion transport protein (Anion exchange protein 1) (AE 1)(Solute carrier family 4 member 1) (CD233 antigen)._B3AT_39_51_P02730_1.00.472222208976746	353.679	579.038	14.3019	-4.30189	-1.84906	-2.18868	8.18868	-17.4717	34.0755	-7.4717	124.792	63.2264	-27.3962	-9.54717	-22.6038	-26.2642	37.3962	-25.9623	-3.01887	-15.9623	7.43396	-19.5472	2.45283	13.3962	27.3585	21.9245	-12.1132	9.62264	27.5094	32.1887	-5.09434	-8.9434	83.4717	79.8679	158.302	63.3396	9.71698	67.2453	65.7924	44.1321	82.5849	27.8113	3.09434	1.49057	2.75472	-10	-21.3774	-17	2.16981
#(1000.0 3.40282346638529e+038)_Complement C1r subcomponent precursor (EC 3.4.21.41) (Complementcomponent 1, r subcomponent) [Contains: Complement C1r subcomponentheavy chain; Complement C1r subcomponent light chain]._C1R_199_211_P00736_1.00.48412698507309	220.962	278.491	26.4528	78.9057	93.5849	86.6038	59.5094	55.0189	30.8679	78.1509	60.7736	58.8302	37.0566	25.0566	31.7736	28.1132	69.4717	31.6981	65.9623	42.8679	51.6981	40.2641	52.5283	59.5472	103.547	89.1698	59.9623	68.7547	78.0755	68.8679	4.66038	9.66038	72.8679	60.9245	68.283	39.8302	12.7925	27.0566	12.7547	15.5849	27	14.9623	19.8302	21.3962	3.64151	-9.56604	-27.434	-23.0566	-1.28302
#(1000.0 3.40282346638529e+038)_Calmodulin (CaM)._CALM_95_107_#('P62158' 'P0DP23')_1.00.698412716388702	208.925	363.906	264.151	130.075	275.208	101.66	266.038	69.5472	230.83	60.9811	154.17	55.0566	100.868	32.4151	108.151	92.0755	241.132	89.5094	227.057	94.566	100.943	51.8113	91.8113	43.0189	280.566	151.245	122.302	83.3208	111.358	41.6226	-0.207547	-4.11321	73.8679	60.1887	242.736	83.7547	22.7925	102.113	100.17	50.7736	148.151	57.8302	19.6792	6.35849	35.7736	-5.64151	-3.96226	-8.90566	30.2075
#(1000.0 3.40282346638529e+038)_E3 ubiquitin-protein ligase CBL (EC 6.3.2.-) (Signal transductionprotein CBL) (Proto-oncogene c-CBL) (Casitas B-lineage lymphoma proto-oncogene) (RING finger protein 55)._CBL_693_705_P22681_0.9991484284400940.801587283611298	4751.67	4464.33	350.906	51.3208	258.075	114.792	322.34	74	247.245	121.698	1732.38	1350.69	206.679	120.453	213.509	113.057	515.132	136.868	484.83	130	360	283.094	480.679	500.264	652.792	454.151	452.717	431.774	697.66	512.83	189.358	118.283	1453.85	1488.77	1627.08	1126.42	191.415	376.34	592.17	396.887	762.887	296.528	34.283	21.3585	161.509	79.7547	-24.7736	-24.2453	227.566
#(1000.0 3.40282346638529e+038)_T-cell surface glycoprotein CD3 zeta chain precursor (T-cell receptorT3 zeta chain) (CD247 antigen)._CD3Z_116_128_P20963_1.00.638888895511627	198.566	627.66	673.66	64.9434	511.509	-20.6038	385.245	-41.5849	531.396	43.8868	381.717	100.17	6.45283	-35.0943	18.7547	-49.3585	673.547	99.3585	703.434	97.5849	82.6792	-4.33962	57.6981	-5.01887	207.962	56.6792	35.9245	-3.13208	138.038	-2.71698	24.3774	-5.5283	126.151	30.1321	961.547	215.283	54.2453	397.34	198.755	65.6038	246.302	67.1321	4.33962	-1.69811	101.472	-7.39623	-9.60377	-22.2264	90.3962
#(1000.0 3.40282346638529e+038)_T-cell surface glycoprotein CD3 zeta chain precursor (T-cell receptorT3 zeta chain) (CD247 antigen)._CD3Z_146_158_P20963_1.00.412698417901993	67.3208	269.151	173.472	-21.7358	95.9623	-71.6604	30.7547	-79.9245	159.849	-1.28302	267.66	52.0566	-49.3208	-63.3585	-24.0755	-50.9811	208.868	-2.45283	229.358	-14.8302	8.75472	-17.283	29.5472	-25.9623	91.6604	14	10.7547	-22.7547	35.1321	-26.6792	10.7547	-12.3396	109.189	12.8491	283.151	68.283	14.6415	115.83	42.0943	8.24528	126.962	28.6604	-3.79245	-2.28302	27.0566	-22.8113	-15.0943	-11.6981	15.4528
#(1000.0 3.40282346638529e+038)_#('Cyclin-dependent kinase 2 (EC:2.7.11.22) Cell division protein kinase 2 (EC 2.7.11.22) (p33 protein kinase).' 'Cell division protein kinase 2 (EC 2.7.11.22) (p33 protein kinase).')_CDK2_8_20_P24941_0.9744535684585570.932539701461792	1391.92	3656.67	8062	1804.75	5607.23	685.321	4290.46	551.66	6334	1699.7	2584.33	746.208	913.245	230.302	938.113	292.906	9845.33	3089.08	10265.3	2931.69	826.528	358.34	556.113	273.66	1566.79	600.34	524.792	314.604	1555.02	514.264	252.943	83.5283	893.34	215.491	5077	1890.31	656.472	3777	3399.67	1037.68	2703.62	730.377	92.7736	62.0189	1222.64	163.17	207	45.6038	1068.17
#(1000.0 3.40282346638529e+038)_#('Cyclin-dependent kinase 7 (EC:2.7.11.22, EC:2.7.11.23) Cell division protein kinase 7 (EC 2.7.11.22) (EC 2.7.11.23) (CDK-activating kinase) (TFIIH basal transcription factor complexkinase subunit) (39 kDa protein kinase) (P39 Mo15)' 'Cell division protein kinase 7 (EC 2.7.11.22) (EC 2.7.11.23) (CDK-activating kinase) (CAK) (TFIIH basal transcription factor compl…	54.8679	147	310.226	220.189	264.038	206.868	283.358	218.491	290.075	208	55.4151	15.566	118.415	149.472	176.226	137.208	253.245	138.113	238.981	163.585	123.774	125.283	106.642	87.1321	161.472	143.698	131.925	89.2076	100.943	100.302	14.1132	5.67925	60.717	27.1698	190.302	66.8113	54.6038	110.094	141.774	80.3396	102.358	53.6226	16.1698	10.7358	34.0755	2.43396	8	1.22642	26.3019
#(1000.0 3.40282346638529e+038)_Proto-oncogene C-crk (p38) (Adapter molecule crk)._CRK_214_226_P46108_1.00.742063462734222	182.17	372.094	303.774	145.585	158.189	75.2076	134.264	67.1321	263.962	141.736	172.057	55.6038	145.283	33.4717	146.906	52.0755	91.4717	13.0189	119.887	34.6038	26.4906	-7.0566	0.754717	-12.566	127.623	46.4528	32	-4.60377	22.0377	0.113208	-1.4717	-7.90566	57.0189	32.8491	178.698	82.1509	4.86792	126.509	77.6981	37.0755	143.094	55.283	14.9811	7.43396	11.6981	-12.8868	-25.3396	-19.0189	2.09434
#(1000.0 3.40282346638529e+038)_Catenin beta-1 (Beta-catenin)._CTNB1_79_91_P35222_1.00.785714268684387	286.396	831.615	638.226	142.868	403.774	64.8302	332.264	21.2075	572.226	160.189	470.566	138.151	89.0189	12.4528	108.264	4.75472	628.679	173.925	659.623	149.736	117.774	48.0377	101.66	38.6792	310.566	126.566	85.5849	71.3585	203.698	54.1132	47.9623	16.1132	197.717	76.0943	694.528	219.283	76.6038	419.17	211.887	83.283	319.415	94.2642	15.0943	11.8868	136.472	5.37736	-1.28302	-14.4151	97.1887
#(1000.0 3.40282346638529e+038)_Dual specificity tyrosine-phosphorylation-regulated kinase 1A(EC 2.7.12.1) (Protein kinase minibrain homolog) (MNBH) (HP86) (Dualspecificity YAK1-related kinase) (hMNB)._DYR1A_212_224_Q13627_1.00.273809522390366	-9.4717	45.0943	89.8491	22.4906	95.5472	-14.3396	77.283	28.7547	100.038	26.4906	14.7736	-25.8868	-28.7925	-18.1509	-28.717	-27.434	-27.7736	-19.9623	25.6226	71.5094	24.8302	13.6226	29.8491	10.0377	58.1132	50.717	19.434	28.4906	18.8302	40.1887	-53.1887	-48.2453	-30.6792	-24.9057	-3.32075	-30.7925	25.4717	53.8868	88.0189	32.1887	57.1698	24.9245	10.1887	6.69811	-5.9434	-24.2642	-27.7736	-14.717	-13.3774
#(1000.0 3.40282346638529e+038)_Dual specificity tyrosine-phosphorylation-regulated kinase 1A(EC 2.7.12.1) (Protein kinase minibrain homolog) (MNBH) (HP86) (Dualspecificity YAK1-related kinase) (hMNB)._DYR1A_312_324_Q13627_1.00.746031761169434	146.453	311.698	328.906	165.925	272.717	118.189	259.509	143.321	277.434	151.585	187.585	59.3774	106.189	78.8679	103.509	77.3208	299.547	106.264	266.981	133.547	133.887	96.7547	90.1509	84.6038	180.189	144.377	104.981	86	100.415	109.472	-5.96226	-22.9623	105.642	24.7547	273.245	77.1698	96.717	247.604	278.887	127.755	205.396	94.3962	27.3019	22.0189	95.3585	-8.5283	-1.75472	-22.4717	65.0755
#(1000.0 3.40282346638529e+038)_Epidermal growth factor receptor precursor (EC 2.7.10.1) (Receptortyrosine-protein kinase ErbB-1)._EGFR_1103_1115_P00533_1.00.694444417953491	66.7736	279.849	433.811	72.8679	332.075	-4.79245	285.925	-21.8491	290.868	49.8113	154.962	33.2264	32.1509	-2.03774	41.0943	14.7547	558.038	146.943	556.792	135.811	50	11.4717	36.9057	7.66038	173.019	59.5094	43.6981	17.283	102.528	13.5094	4.0566	-8.67924	53.717	13.4151	337.491	89.9623	14.1132	103.189	98.8113	35.8302	98.6415	29.4151	1.66038	0.867925	57.3585	0.943396	-5.96226	-6.62264	55
#(1000.0 3.40282346638529e+038)_Epidermal growth factor receptor precursor (EC 2.7.10.1) (Receptortyrosine-protein kinase ErbB-1)._EGFR_1118_1130_P00533_1.00.305555552244186	48.8113	109.038	5.96226	11.0943	-21.0566	-7.32076	-31.8491	-7.32076	3.50943	29.0566	60.7359	11.9811	-14.1132	-29.3962	-0.226415	-18.1132	-29.2453	-40.1132	-23.1698	-27.2453	1.16981	2.83019	-3.84906	3.4717	23.0566	6.86792	-0.0755	-4.79245	1.96226	-21.5094	-18.8302	-11.7736	17.5094	-2.22642	60.7925	2.5283	-0.981132	39.1321	25.717	1.50943	30.2453	9.69811	1.22642	2.01887	-14.8491	-17.8491	-12.6226	-16.283	-9.03774
#(1000.0 3.40282346638529e+038)_Epidermal growth factor receptor precursor (EC 2.7.10.1) (Receptortyrosine-protein kinase ErbB-1)._EGFR_1165_1177_P00533_1.00.730158746242523	1523.69	1489.92	126.075	141.17	101.057	74	108.717	82.0377	111.585	60.9057	463.755	346.528	61.3585	51.8868	85.0943	84.6038	174.038	102.075	165.396	77.7736	215.66	183.774	220.83	223.396	349.057	258.453	220.717	233.66	310.83	237.208	67.7924	69.5472	310.094	333.679	414.094	279.226	82.6415	188.528	266	150.019	254	120.396	35.566	35.4151	128.868	69.2453	5.09434	-5.88679	128.774
#(1000.0 3.40282346638529e+038)_Epidermal growth factor receptor precursor (EC 2.7.10.1) (Receptortyrosine-protein kinase ErbB-1)._EGFR_1190_1202_P00533_1.00.73412698507309	543.472	916.231	153.019	60.1509	198.868	96.9057	154.491	43.3585	151.623	25.0566	267.943	121.283	61.2453	6	90.6792	15.5472	66.3774	24.1887	99.9245	21.1321	164.415	41.283	97.5094	54.8679	346.264	185.698	151.623	96.3019	154.226	51.8113	5.56604	0.943396	143.396	107.151	238.811	105.642	40.1321	184.472	120.698	67.0755	168.698	66.4151	24.0189	17.6415	32.8868	-5.92453	-16.9623	-19.1887	34.1321
#(1000.0 3.40282346638529e+038)_Epidermal growth factor receptor precursor (EC 2.7.10.1) (Receptortyrosine-protein kinase ErbB-1)._EGFR_862_874_P00533_1.00.337301582098007	484.755	560.113	82.8302	-11.0566	4.83019	-64.0755	42.1887	-76	57.7736	-25.2075	87.3019	100.642	-36.3019	-47.0943	-58.6038	-64.6038	126.377	1.32075	115.208	-13.0943	-4.07547	-2.22642	38.6792	37.7736	42.717	24.4151	13.7358	6.30189	64.3396	23.5472	-3.98113	-7.54717	89	98.6226	127.094	85.4906	5.26415	38.6415	43.3585	27.3396	34.566	11.8113	-5.09434	-7.22642	-25.1321	-18.1698	-40.3396	-35.7925	-17.7925
#(1000.0 3.40282346638529e+038)_Ephrin type-A receptor 1 precursor (EC 2.7.10.1) (Tyrosine-proteinkinase receptor EPH)._EPHA1_774_786_P21709_0.9852398633956910.892857134342194	2809	3685	4077.08	941.66	2407.55	424.377	2163.89	358.226	3438.77	830.34	2024.92	1037.32	482.151	147.962	483.283	224.717	6060.67	1810.68	6010.92	1775.66	515.17	377.321	503.208	388.943	896.151	558.302	469.509	434.113	1063.58	595.321	260.189	172.642	1587.92	1095.21	4364.33	1982.92	594.736	2248.54	2249.38	1040.51	1460.46	529.189	86.3208	67.3774	579.396	164.491	44.4906	1.43396	410.396
#(1000.0 3.40282346638529e+038)_Ephrin type-A receptor 2 precursor (EC 2.7.10.1) (Tyrosine-proteinkinase receptor ECK) (Epithelial cell kinase)._EPHA2_765_777_P29317_0.9818336367607120.916666686534882	4788	6110	4227.54	816.377	2567.38	373.057	2168.79	313.887	3094.31	805.962	3114	1583.77	602.113	175.396	599.208	198.377	5892.67	1922.11	6234.67	1880.04	695.66	470.226	762.792	594.038	1458.04	866.076	717.774	579.623	1558.19	798.717	322.528	148.849	1791.69	1443.46	5420.67	2464.77	691.302	2493.92	2552.15	1053.02	2330.69	604.547	99.9245	70.6981	582.151	168.66	51.6792	-13.1698	585.585
#(1000.0 3.40282346638529e+038)_Ephrin type-A receptor 4 precursor (EC 2.7.10.1) (Tyrosine-proteinkinase receptor SEK) (Receptor protein-tyrosine kinase HEK8)(Tyrosine-protein kinase TYRO1)._EPHA4_589_601_P54764_1.00.555555582046509	40.5472	94.0377	102.83	56.8302	78.717	51.4717	65.8491	9.58491	83.7736	70.3019	45.2642	-0.735849	37.5849	38.6792	73.2453	40.8302	118.981	92.1887	149.17	93.7736	43.0189	29.4717	27.0943	13.4717	90.0377	46.1132	30.8302	48	24.2264	27.2075	2.69811	5.50943	43.2075	17.2453	67.2453	41	7.41509	35.8491	32.4906	18.9811	48.0943	19.7358	15.566	15.4528	22.0943	-1.32075	0.471698	-2.88679	25.9811
#(1000.0 3.40282346638529e+038)_Ephrin type-A receptor 7 precursor (EC 2.7.10.1) (Tyrosine-proteinkinase receptor EHK-3) (EPH homology kinase 3) (Receptor protein-tyrosine kinase HEK11)._EPHA7_607_619_Q15375_0.99630993604660.904761910438538	2155.38	3174	2665.23	613.811	1493.7	348.302	1275.51	277.811	2087.06	562.717	1909.62	765.698	437.925	181.396	424.755	205.245	2645.38	828.226	2962.15	860.038	476.075	277.736	486.528	386.83	879.774	495.509	539.019	369.358	916.679	415.811	139.302	67.2264	687.811	442.17	2540.92	898.245	273.415	1369	854.057	358.057	895.019	280.736	67.8679	37.3019	419.321	85.7359	24.0189	-7.43396	404.019
#(1000.0 3.40282346638529e+038)_Ephrin type-B receptor 1 precursor (EC 2.7.10.1) (Tyrosine-proteinkinase receptor EPH-2) (NET) (HEK6) (ELK)._EPHB1_771_783_P54762_0.9991484284400940.88095235824585	2134.54	3528	2676.92	532.755	1700.3	286.755	1415.55	226.491	1817.51	471.283	1765.31	731.358	371.698	137.321	351.585	104.528	3044.92	994.453	3243.23	962.528	397.698	214.943	379.321	224.679	784.566	429.925	358.83	244.075	659.66	316.604	160.377	61.0189	722.245	508.906	3061.67	1132.6	253.396	1170.13	953.698	391.17	829.509	289.547	36.7358	23.2075	285.962	54.8491	14.6981	-19.5283	259.755
#(1000.0 3.40282346638529e+038)_Ephrin type-B receptor 1 precursor (EC 2.7.10.1) (Tyrosine-proteinkinase receptor EPH-2) (NET) (HEK6) (ELK)._EPHB1_921_933_P54762_1.00.349206358194351	25.6981	32.3585	174.415	147.698	141.472	137.66	136.604	134.906	160.528	162.981	0.0566	7.96226	27.1698	29.1321	56.9057	46.1132	72.6415	64.3019	74.3396	72.1887	137.17	133.736	90.0755	132.151	175.434	169.962	122.302	112.83	73.2453	130.189	-15.6981	-8.43396	15.8113	8.09434	35.7925	36.7736	50.2641	84.9434	151.321	90.1887	92.7924	52.3962	9.60377	10.2075	0.264151	-16.1321	-8.86792	-16.566	-2.26415
#(1000.0 3.40282346638529e+038)_Ephrin type-B receptor 4 precursor (EC 2.7.10.1) (Tyrosine-proteinkinase receptor HTK) (Tyrosine-protein kinase TYRO11)._EPHB4_583_595_P54760_1.00.488095223903656	40.9434	33.5094	111.811	54.8679	115.245	65.9245	47.5472	63.3962	91.2075	59.9245	38.8491	4.16981	41.6226	43.3585	63.6981	71.3585	138.264	58.9811	193.623	77.0943	50.0377	18.6038	22.2264	5.50943	94.5283	70.4151	46.4151	46.9434	47.3585	22.0755	-11.1698	-13.9057	8.64151	3.18868	46.6981	0.150943	12.6981	48.7547	40.6981	27.3585	44.1509	20.3962	18.566	13.1132	15.3019	-2.28302	-8.35849	-8.62264	9.33962
#(1000.0 3.40282346638529e+038)_Erythropoietin receptor precursor (EPO-R)._EPOR_361_373_P19235_0.9977291822433470.904761910438538	1239.08	2552.67	3171.69	666.83	2107.4	317.245	1867.32	283.623	2363.89	641.962	1488.77	482.453	361.132	122.679	365.623	142.943	3263.54	1067.4	3409.69	1040.75	509.057	185.736	371.66	195.849	1030.83	506.302	399.736	257.698	779.472	291.811	88	21.5472	382.415	163.075	1975.85	699.057	194.151	1419.08	935.641	318.321	977.434	276.208	56.1132	34.7547	352.962	41.6038	41.5094	-0.54717	253.226
#(1000.0 3.40282346638529e+038)_Erythropoietin receptor precursor (EPO-R)._EPOR_419_431_P19235_1.00.845238089561462	738.472	1417.46	872.981	227.245	646.415	126.906	549.208	105.396	856.83	171.094	501.17	173.283	81.283	44.0377	100.264	23.9623	1075.51	264	1061.02	303.321	173.283	88.7547	122.189	84.4151	343.396	189.208	148.453	112.415	278.642	98.6038	32.283	12.6415	195.566	118.528	1031.15	356.283	101.17	472.755	476.491	164.962	272.528	89.566	30.283	22.6226	225.321	30.9623	17.3019	-14.3208	141.943
#(1000.0 3.40282346638529e+038)_Receptor tyrosine-protein kinase erbB-2 precursor (EC 2.7.10.1)(p185erbB2) (C-erbB-2) (NEU proto-oncogene) (Tyrosine kinase-type cellsurface receptor HER2) (MLN 19) (CD340 antigen)._ERBB2_1241_1253_P04626_1.00.817460298538208	1099.77	1587.69	672.038	300.34	532.906	261.321	474.377	230.34	506.226	225.962	668.509	345.792	201.396	104.906	182.642	166.075	680.679	292.038	687.17	269.849	225.17	174.415	217.623	184.755	444.151	309.396	234.189	193.736	308.792	172.604	56.4717	49.566	307	239.34	622.491	300.623	104.094	324.264	226.849	115.019	228.962	102.132	55.2075	58.5472	76.9245	10.0377	-26.6415	-32.1321	52.9811
#(1000.0 3.40282346638529e+038)_Receptor tyrosine-protein kinase erbB-2 precursor (EC 2.7.10.1)(p185erbB2) (C-erbB-2) (NEU proto-oncogene) (Tyrosine kinase-type cellsurface receptor HER2) (MLN 19) (CD340 antigen)._ERBB2_870_882_P04626_1.00.75	2708	3067.33	705.472	239.925	555.962	176.189	487.925	119.019	609.17	270.226	985.385	716.566	154.075	41.283	132.264	93.0566	1093.58	353.623	1087.62	346.604	307.887	291.774	363.811	363.208	498.34	415.245	412.792	381.585	638.34	430.528	79.2075	73.283	633.358	565.302	777.415	480.019	134	223.887	314.491	204.132	237.792	112.962	33.3774	29.1321	97.4528	50.3396	-16.3774	-20.2642	85.9057
#(1000.0 3.40282346638529e+038)_Receptor tyrosine-protein kinase erbB-4 precursor (EC 2.7.10.1)(p180erbB4) (Tyrosine kinase-type cell surface receptor HER4)._ERBB4_1181_1193_Q15303_1.00.472222208976746	386.075	634.308	63.7358	-8.33962	34.1509	3.13208	45.0566	-30.1887	55.3208	-20.6415	163.811	80.9057	-7.77358	-20.2642	-4.98113	-14.9811	52.4906	4.9434	68.8302	-0.264151	20.1887	7.16981	16.0755	4.60377	91.2075	66.4906	22.566	18.6415	54.566	6.07547	0.188679	-5.43396	140.151	90.434	154.34	69.9245	21.9057	98.0566	85.0943	60.717	136.434	43.7925	1.98113	0.566038	3.11321	-12.7925	-31.4717	-28.1509	3.20755
#(1000.0 3.40282346638529e+038)_Receptor tyrosine-protein kinase erbB-4 precursor (EC 2.7.10.1)(p180erbB4) (Tyrosine kinase-type cell surface receptor HER4)._ERBB4_1277_1289_Q15303_1.00.710317432880402	828.66	995	135.321	63.1698	196.151	136	177.925	115.887	134.075	98.8679	277.755	207.736	105.358	48.1509	118.792	57.434	187.321	98.4151	210.528	106.377	139.358	128	170.453	148.717	331.396	234.491	214.226	188.868	251.283	163.208	37.5283	37.4151	197.509	198.189	275.038	166.83	57.8679	151.566	145.226	84.4717	214.302	81.9057	51.1321	58.6226	17.2642	9.11321	-25.6981	-18.5472	30.4906
#(1000.0 3.40282346638529e+038)_Focal adhesion kinase 1 (EC 2.7.10.2) (FADK 1) (pp125FAK) (Protein-tyrosine kinase 2)._FAK1_569_581_Q05397_1.00.841269850730896	227.755	618.491	432.642	166.34	388.302	118.113	269.472	111.962	335.547	147.509	327.792	90.9057	128.642	50.3774	128	80.4906	468.566	174.642	485.094	174.906	116.604	91.2075	107.66	75.3585	285.283	137.321	114.642	105.811	150.377	100	25.9057	6.39623	139.868	48.717	367.887	130.925	51.8113	277.415	220.509	86.5283	361.547	96.7924	24.8113	19.0566	95.8868	10.0755	17.1321	-0.754717	104.189
#(1000.0 3.40282346638529e+038)_Protein tyrosine kinase 2 beta (EC 2.7.10.2) (Focal adhesion kinase 2)(FADK 2) (Proline-rich tyrosine kinase 2) (Cell adhesion kinase beta)(CAK beta) (Calcium-dependent tyrosine kinase) (CADTK) (Relatedadhesion focal tyrosine kinase) (RAFTK)._FAK2_572_584_Q14289_0.9991484284400940.940476179122925	2978	3770	1774.26	614.792	1296.87	452.34	1138.11	424.528	1648.87	588.415	1370.08	736.396	426.151	283.019	506.415	329.66	1659.43	638.226	2230.77	698.377	550.189	393.208	523.396	474.868	1002.49	678.377	594.038	513.66	837.736	574.151	146	93.7924	784.849	675.17	1441.69	733.113	324.415	1021.79	892.906	482.396	995.113	340.151	106.453	84.7358	438.906	154.736	62.1321	23.8491	508.226
#(1000.0 3.40282346638529e+038)_Proto-oncogene tyrosine-protein kinase FER (EC 2.7.10.2) (p94-FER) (c-FER) (Tyrosine kinase 3)._FER_707_719_P16591_0.9974453449249270.89682537317276	692.906	2040.15	2178	485.396	1376.42	226.377	1145.58	223.132	1797.81	478.491	1386.92	402.321	298	83.0189	339.17	74.1887	2280.19	684.34	2577.54	670.113	340.906	144.528	287.849	124.075	824.717	354.717	280.868	143.057	583.358	199.019	126.453	30.3585	359	114.83	1864.92	608.264	252.604	1376.46	768.264	254.34	1134.85	289.189	43.7547	24.0189	403.132	45.0755	52.4717	0.811321	349.604
#(1000.0 3.40282346638529e+038)_Proto-oncogene tyrosine-protein kinase Fes/Fps (EC 2.7.10.2) (C-Fes)._FES_706_718_P07332_0.9869429469108580.924603164196014	1293.92	3397.67	6057.08	1161.51	3434.92	506.226	2777.38	412.528	4608.31	1196.79	2489.31	727.34	635.509	158.83	633.623	227.057	5808.15	1773.4	6412.67	1751.02	681.962	264.868	533.962	229.019	1373.17	573.736	495.358	280.491	1263.96	356.717	189.547	53.3396	607.038	193.943	3995.67	1335.54	447.981	2331.92	1548.15	481.415	1743.69	452.226	68.7736	37.1698	730.038	83.1509	85.9811	5.13208	600.962
#(1000.0 3.40282346638529e+038)_Basic fibroblast growth factor receptor 1 precursor (EC 2.7.10.1)(FGFR-1) (bFGF-R) (Fms-like tyrosine kinase 2) (c-fgr) (CD331antigen)._FGFR1_761_773_P11362_1.00.75	671.887	883.231	225.283	67.5849	227.585	107.283	219.396	115.962	176.491	74.4906	341.736	191.358	62	69.0189	75.5094	59.6981	195.811	85.8868	209.509	112.226	95.3962	32.3396	98.8302	52.4528	275.962	158.302	108.792	64.4906	139.698	47.1698	7.77358	4.39623	161.491	138.849	297.038	134.17	41.3774	135.226	67.6604	51.8679	120.792	50.1887	22.7547	15.6226	45.283	1.75472	-22.6792	-28.2642	50.9245
#(1000.0 3.40282346638529e+038)_Fibroblast growth factor receptor 2 precursor (EC 2.7.10.1) (FGFR-2)(Keratinocyte growth factor receptor 2) (CD332 antigen)._FGFR2_762_774_P21802_1.00.904761910438538	2286.92	2539.33	454.604	193.094	423.472	193.736	412.943	182.906	430	214.755	961.769	641.755	243.321	171.019	244.491	188.34	550.566	226.415	569.736	230.755	256.226	176.491	306.679	254.642	502.906	357.547	321.547	291.358	439.057	280.83	105.17	80.0377	626.472	571.83	871.283	538.208	182.717	467.66	419.189	262.943	534.302	246.849	77.6038	56.6415	182.321	72.8113	-5.50943	-23.6038	191.83
#(1000.0 3.40282346638529e+038)_Fibroblast growth factor receptor 3 precursor (EC 2.7.10.1) (FGFR-3)(CD333 antigen)._FGFR3_753_765_P22607_1.00.884920656681061	2087.69	2535	541.774	232.34	532.641	234.566	432	191.962	553.283	207.925	935.154	551.924	282.755	152.453	284.377	206.981	657.887	282.83	792.792	281.585	257.962	163.472	312.717	237.094	547.283	384.302	351.66	282.491	483.472	303.132	99.4906	69.0189	711.17	569.132	861.887	504.509	172.736	466.755	467.547	269.925	531.472	224.585	77.717	65.4151	160.679	52.3019	-31.8679	-43.5849	154.943
#(1000.0 3.40282346638529e+038)_Tyrosine-protein kinase FRK (EC 2.7.10.2) (FYN-related kinase)(Nuclear tyrosine protein kinase RAK)._FRK_380_392_P42685_0.955719530582428NA	5184.33	7236	13752	3183.38	8268.67	1211.21	6934	940.113	11110.7	2960.31	5374	2332.23	1224.75	389.811	1195.81	392.717	12874	4711.85	13700	4551.08	1568.53	759.66	1246.11	849.774	2617.02	1252.91	1213.74	810.302	2749.55	1052.94	491.132	241.151	2489.85	1224.64	8152	3849.67	1486.85	5899	5547.33	2155.92	4150.33	1491.69	256.736	141.642	1975.31	391.679	260.736	73.9057	1387.77
#(1000.0 3.40282346638529e+038)_Insulin receptor precursor (EC 2.7.10.1) (IR) (CD220 antigen)[Contains: Insulin receptor subunit alpha; Insulin receptor subunitbeta]._INSR_992_1004_P06213_1.00.670634925365448	610.943	814.231	94.8302	84.3396	126.755	92.717	158.792	64.6792	107.057	62.6038	194.358	132.245	61.0566	11.2075	90.8302	32.717	90.6038	12.4528	106.34	31.3208	123.962	77.0189	93.8491	102.415	233.057	187.849	125.094	103.208	143.623	96.2642	16.8113	8.98113	159.528	174.83	211.83	129.792	41.5472	78.2076	91.6792	59.3585	97.3962	50.6226	27.9434	36.6226	15.9057	8.71698	-23.8302	-18.9245	34.434
#(1000.0 3.40282346638529e+038)_Tyrosine-protein kinase JAK2 (EC 2.7.10.2) (Janus kinase 2) (JAK-2)._JAK2_563_577_O60674_1.00.813492059707642	490.264	1026.38	1125.02	311.132	730.302	126.868	675.962	98.1509	904.453	254.943	515.585	158.604	125.132	30.8679	135.132	52.9057	1049.51	303.132	1088.04	317.019	209.925	80.9057	177.698	101.849	414.679	197.623	211.396	126.566	331.094	113.811	40.5283	11.6226	202.358	108.792	644.585	252.434	80.0755	444.302	278.189	103.698	275.981	85.2075	37.9623	16.9434	94.1132	9.49057	-0.584906	-10.283	97.3019
#(1000.0 3.40282346638529e+038)_Keratin, type II cytoskeletal 6B (Cytokeratin-6B) (CK 6B) (K6bkeratin)._K2C6B_53_65_P04259_1.00.813492059707642	132.377	397.377	400.226	211.66	375.698	138	279.962	146.189	346.566	207.623	309.094	85.8113	131.887	87.8113	122.83	105.623	488.038	174.981	532.906	170.906	251.811	152.151	157.132	123.849	469.019	262.604	229.736	159.849	239.472	150.981	45.6981	11.4528	154.264	60.0755	460.981	151.811	84.6415	297.906	272.755	121.566	299.208	111.302	29.7547	22.8868	178.019	18.1509	27.9811	-1.22642	186.075
#(1000.0 3.40282346638529e+038)_Keratin, type II cytoskeletal 8 (Cytokeratin-8) (CK-8) (Keratin-8)(K8)._K2C8_425_437_P05787_1.00.615079343318939	106.113	303.491	260.453	47.4717	197.245	20.5283	145.208	-7.62264	244.792	33.5849	207.491	47.9623	41.2453	-20.9057	31.4717	11.7736	276.717	72.0755	305.925	57.2453	75.4717	-10.2642	32.566	10.4906	171.057	51.1321	43.7359	14.2264	69.9245	14.7925	14.4717	0.981132	61.8679	16.2642	231.717	61.0943	13.3962	113.528	67.9245	25.6604	92.2075	34.3585	12.1132	6.50943	74.7358	-6.90566	2.81132	-14.1509	58.3208
#(1000.0 3.40282346638529e+038)_Tyrosine-protein kinase SYK (EC 2.7.10.2) (Spleen tyrosine kinase)._KSYK_518_530_P43405_1.00.73412698507309	287.358	484	195.472	63.1321	119.396	58.4906	140.075	13.1698	128.604	55.6604	222.34	78.9623	69.3962	43.6226	54.717	95.8491	218.34	56.7924	211.623	57.283	100.264	34.566	58.4906	29.3962	192.415	98.4906	82.1509	60.8679	88.4151	57.434	8.60377	2	89.7547	62.0377	184.057	82.0943	22.4906	140.755	92.3585	44.6981	129.34	56.7924	22.717	13.7358	43.3208	0.377358	-9.18868	-18.3585	40.6604
#(1000.0 3.40282346638529e+038)_Linker for activation of T-cells family member 1 (36 kDa phospho-tyrosine adapter protein) (pp36) (p36-38)._LAT_194_206_O43561_0.9985807538032530.821428596973419	5358.67	4803.33	258.302	55.9623	262.943	78.4906	268.038	73.0566	229.774	49.6226	1451.85	1363.38	184	96.3019	165.698	118.075	506.34	220.642	509.887	202.34	433.623	386.377	546.453	588.83	779.962	661.359	588.377	582.491	810.113	651.547	86.4528	85.6604	1017.77	1057.62	912.509	712.434	173.887	289.736	622.038	438.302	432.887	234	37.9623	21.0377	117.472	85.2264	-15.5849	-17.0377	191.755
#(1000.0 3.40282346638529e+038)_Linker for activation of T-cells family member 1 (36 kDa phospho-tyrosine adapter protein) (pp36) (p36-38)._LAT_249_261_O43561_0.9846721291542050.916666686534882	7708	7602	1177.96	354.792	1056.98	353.245	1116.38	343.321	1150.6	336.377	3406	2405.77	494.076	281.774	474.453	338.075	1858.75	644.943	1764.64	667.245	755.094	557.66	853.547	717.472	1300.08	1038.79	917.774	815.019	1177.92	934.264	285.321	244.132	2623	2394.92	3466.33	2072.77	509.075	1325.54	2179.69	1170.25	1695.46	748.151	126.774	64.4717	433.358	209.189	17.2642	-6.66038	426.566
#(1000.0 3.40282346638529e+038)_Proto-oncogene tyrosine-protein kinase LCK (EC 2.7.10.2) (p56-LCK)(Lymphocyte cell-specific protein-tyrosine kinase) (LSK) (T cell-specific protein-tyrosine kinase)._LCK_387_399_P06239_0.9994323253631590.89682537317276	2388.23	3230.33	1823.09	497.887	1238.68	267.094	1036.15	241.623	1652.87	451.585	1352.69	606.83	198.189	55.6604	237.585	110.868	1769.62	552.641	1963.25	552.755	342.302	263.094	383.698	320.151	753.019	429.925	351.925	316.491	589.094	353.094	112.83	67.6604	669.17	497.717	1489.92	657.34	249.377	1011.26	751.34	345.66	901.453	235.755	37.434	32.5472	313.396	66.1509	16.7925	-12.6038	233.094
#(1000.0 3.40282346638529e+038)_Myelin basic protein (MBP) (Myelin A1 protein) (Myelin membraneencephalitogenic protein)._MBP_198_210_P02686_1.00.753968238830566	60.566	218.17	229.358	86.9811	130.642	66.566	154.491	75.0943	155.887	92.717	235.057	53.566	74.9434	96.9811	110.792	55.7359	230.528	58.4528	203.962	116.038	42.4528	51.434	45.6604	51.3585	116.151	53.0943	58.9811	37.2075	65.8113	60.8302	37.0189	0.698113	113.396	26.3019	230.585	64.9623	61.0377	267.208	229.585	98.7736	216.434	88.7547	13.0377	7.07547	61.5094	-0.754717	0.849057	-7.22642	36.8491
#(1000.0 3.40282346638529e+038)_Myelin basic protein (MBP) (Myelin A1 protein) (Myelin membraneencephalitogenic protein)._MBP_259_271_P02686_1.00.476190477609634	95.6981	136.736	112.34	101.962	121.321	60.1887	96.3396	90.6792	108.943	70.1132	59.5283	22.0377	62.4906	38.0755	72.2264	36.0377	55.9245	35.8113	94.3019	60.9057	50.6038	33.1698	48.3774	33.9623	52.9057	63.7358	47.7358	40.8302	33.3208	43.6981	-1.54717	-7.16981	35.3396	15.3774	70.3396	23.4906	27.9434	97.3019	77.6415	42.8679	61.5472	29.9623	11.6792	13.1698	7.50943	-2	0.377358	-5.92453	-3.50943
#(1000.0 3.40282346638529e+038)_Hepatocyte growth factor receptor precursor (EC 2.7.10.1) (HGFreceptor) (Scatter factor receptor) (SF receptor) (HGF/SF receptor)(Met proto-oncogene tyrosine kinase) (c-Met)._MET_1227_1239_P08581_1.00.920634925365448	748.717	1456.31	1093.74	313.019	860.981	195.057	672.151	182.566	781.585	281.019	595.924	201.094	251.358	128.377	258.755	135.057	1163.77	411.736	1287.77	406.302	230.717	124.151	187.925	121.245	447.245	258.415	193.66	153.245	316.491	182.264	78.9245	38.2453	340.774	216.641	1123	405.792	136.094	547.962	600.491	225.17	608.226	183.792	63.1509	50.0755	166.849	35.283	22.8679	5.98113	175.396
#(1000.0 3.40282346638529e+038)_Mitogen-activated protein kinase 1 (EC 2.7.11.24) (Extracellular signal-regulated kinase 2) (ERK-2) (Mitogen-activated protein kinase 2) (MAP kinase 2) (MAPK 2) (p42-MAPK) (ERT1)._MK01_180_192_P28482_1.00.642857134342194	79.1887	174.981	339.66	170.226	245.547	125.283	224.604	148.491	277.434	167.396	91.9057	9.39623	129.547	74.566	117.811	112.604	243.094	152.943	288.415	164.075	98.1509	81.7736	93.0943	77.8113	146.34	126.491	129.321	96.8302	92.717	83.6604	-10.5283	-8.07547	48.6792	19.4906	184.604	68.2264	44.6981	106.547	128.981	59.6792	122.887	52.5283	20.3774	18.5283	23.0566	-6.15094	0.943396	-5.9434	26.8679
#(1000.0 3.40282346638529e+038)_Mitogen-activated protein kinase 10 (EC 2.7.11.24) (Stress-activated protein kinase JNK3) (c-Jun N-terminal kinase 3) (MAP kinase p49 3F12)._MK10_216_228_P53779_1.00.801587283611298	180.792	350.547	783.208	328.038	601.849	289.774	523.245	289.434	596.604	362.981	203.038	61.5472	343.66	237.811	319.849	257.66	736.566	366.491	869.321	393.434	289.623	235.132	208.679	181.774	393.887	308.906	259.736	208.604	241.774	211.623	38.1509	20.6792	106.245	57.8113	375.962	145	65.566	174.962	276.151	105.283	156.528	67.5094	28.3019	17.3774	85.5283	6.11321	16.3019	-3.18868	89.5849
#(1000.0 3.40282346638529e+038)_Mitogen-activated protein kinase 12 (EC 2.7.11.24) (Extracellularsignal-regulated kinase 6) (ERK-6) (ERK5) (Stress-activated proteinkinase 3) (Mitogen-activated protein kinase p38 gamma) (MAP kinase p38gamma)._MK12_178_190_P53778_1.00.746031761169434	171.887	300.491	242.981	169.17	247.509	103.434	178.792	114.377	230.83	123.057	117.189	37.1132	99.3962	79.2075	84.4906	106.528	237.623	91.434	225.132	133.245	113.434	92.0755	98	89.3585	166.302	149.811	106.679	89.3208	114.377	95.8113	4.15094	4.01887	36.9811	29.7547	132.698	47.9623	38.9811	121.981	70.0377	39.8491	114.679	46.0566	30.4528	27.7547	54.0566	5.69811	3.67925	3.0566	41.2264
#(1000.0 3.40282346638529e+038)_Mitogen-activated protein kinase 14 (EC 2.7.11.24) (Mitogen-activatedprotein kinase p38 alpha) (MAP kinase p38 alpha) (Cytokine suppressiveanti-inflammatory drug-binding protein) (CSAID-binding protein) (CSBP)(MAX-interacting protein 2) (MAP kinase MXI2) (SAPK2A)._MK14_173_185_Q16539_1.00.543650805950165	216.075	304.906	47.2075	-17.9623	2.60377	27.7358	21.7358	-13.3208	51.8868	10.8302	82.2453	41.717	25.6604	-10.566	-32.9434	-27.0566	28.6415	-19.6226	24.6038	-2.22642	17.5472	-23.3208	1.16981	-10.4151	69.3208	36.0755	23.3208	0.150943	39.9623	-29.1321	-5.56604	-5.33962	54.8113	52.717	113.849	47.3208	8.86792	33.9623	17.717	12.9245	33.9434	19.3396	12.3019	3.15094	-1.35849	-7.4717	-23.7547	-13.6792	-2.16981
#(1000.0 3.40282346638529e+038)_Neutrophil cytosol factor 1 (NCF-1) (Neutrophil NADPH oxidase factor1) (47 kDa neutrophil oxidase factor) (p47-phox) (NCF-47K) (47 kDaautosomal chronic granulomatous disease protein) (Nox organizer 2)(Nox-organizing protein 2) (SH3 and PX domain-containing protein 1A)._NCF1_313_325_P14598_1.00.547619044780731	123.943	145.849	366.075	329.245	425.774	320.604	394.377	304.868	357.811	314	127.642	53.3585	271.698	254.302	265.17	250.491	307.887	236.83	321.811	241.132	282.113	294.415	249.774	234.528	383.623	351.434	289.057	249.509	250.566	244.755	123.566	78.1321	145.057	75.1509	408.509	153.019	78.9057	187.925	242.943	125.283	167.038	81.8679	29.7358	20.1509	20.7358	8.50943	4.88679	-0.433962	4.11321
#(1000.0 3.40282346638529e+038)_High affinity nerve growth factor receptor precursor (EC 2.7.10.1)(Neurotrophic tyrosine kinase receptor type 1) (TRK1-transformingtyrosine kinase protein) (p140-TrkA) (Trk-A)._NTRK1_489_501_P04629_1.00.329365074634552	66.5849	80.434	-19.6981	47.6226	12.566	67.434	21.1698	26	22.3774	12.1132	6.43396	16.9057	6.37736	-4.33962	-26.4151	15.3208	-37.7359	-11.3208	-31.6226	-22.7925	54.6038	45.0943	34.6792	65.0566	76.3396	78.4906	22.1509	61.6981	73.283	36.1509	-0.433962	10.5849	14.1321	22.3396	-13.9245	8.28302	9.88679	4.20755	4.71698	8.22641	18.9811	12.2453	17.8679	19.9623	-3.5283	-2.79245	-12.9434	-0.264151	-4.86792
#(1000.0 3.40282346638529e+038)_BDNF/NT-3 growth factors receptor precursor (EC 2.7.10.1)(Neurotrophic tyrosine kinase receptor type 2) (TrkB tyrosine kinase)(GP145-TrkB) (Trk-B)._NTRK2_696_708_Q16620_1.00.908730149269104	649.679	1439.85	493.358	113.66	387.245	93.1321	300.604	75.3962	382.566	165.094	708.358	232.604	92.8302	28.3396	100.113	44.0377	608.038	188.83	544.566	189.585	156.189	91.434	110.113	62.9057	379.774	178.038	134.264	108.491	202.566	100.189	68.9245	31.9434	282.925	120.925	764.302	252.717	153.585	743.924	717.943	254.66	642.189	208.264	63.5094	43.2453	367.981	57.6038	55.6226	12	255.623
#(1000.0 3.40282346638529e+038)_Phosphatidylinositol 3-kinase regulatory subunit alpha (PI3-kinase p85subunit alpha) (PtdIns-3-kinase p85-alpha) (PI3K)._P85A_600_612_P27986_0.9736020565032960.928571403026581	2566.92	4877.33	8268.67	1335.66	4803.23	596.34	4350.92	510.604	6522	1279.51	2485.15	843.924	739.208	184.83	680.151	210.943	9860	2452.15	10533.3	2301.43	695.132	347.547	620.755	380.226	1417.02	688.566	577.774	403.321	1329.92	516.981	268.736	125.245	1137.49	755.547	8934	2487.77	850.981	4118.67	4067	1204.83	2197.85	566.887	110.075	68.2264	288.981	56	18.7358	-19.0377	317.208
#(1000.0 3.40282346638529e+038)_Paxillin._PAXI_111_123_P49023_0.967925071716309NA	3077.33	5034.67	13331.3	2913.38	6888	1118.98	5918	1057.89	12108.7	2675.23	3300	1118.49	1079.51	396.981	1185.09	440.113	13121.3	3728.92	14156	3861.08	1345.96	557.094	1030.38	503.585	2604.04	1111.77	967.509	560.453	2547.25	774.906	267.17	92.9057	1060.15	507.019	6654	2788.31	1064.79	4143	3842	1534.62	2872.77	831.943	153.717	101.83	1215.98	204	208.717	33.9434	1111.17
#(1000.0 3.40282346638529e+038)_Paxillin._PAXI_24_36_P49023_0.9846721291542050.960317432880402	2307.15	4627.33	4629.38	986.755	2798.46	519.283	2610.15	527.17	3893.85	977.057	2016.69	674.642	560.264	167.774	557.547	205.321	4232.15	1259.17	4814	1217.7	914.943	433.396	655.736	374.981	1904.49	908.189	789.887	510.453	1532.42	615.17	189.698	77.8679	785.528	463	4067.33	1380.23	473.113	2065.15	1992.54	670.981	1266.08	330.491	110.755	72.7359	785.491	150.453	122.321	20.9623	673.755
#(1000.0 3.40282346638529e+038)_3-phosphoinositide-dependent protein kinase 1 (EC 2.7.11.1) (hPDK1)._PDPK1_2_14_O15530_0.9968776702880860.968253970146179	898.038	2594.33	2054.15	471.774	1360.3	331.396	1235.85	265.623	1756.72	549.245	1742.69	630.849	479.208	167.019	491.132	198.755	2548.62	781.811	2811.85	711.359	578.264	210.264	459.245	208.415	1445.62	571.321	571.132	264.113	784.679	235.283	189.208	64.0755	730.208	214.094	1927.38	585.019	333.868	1751.69	900.736	313.491	1846.23	463.925	69.5472	34.6604	697.66	80.6792	95.5472	22.2075	572.302
#(1000.0 3.40282346638529e+038)_3-phosphoinositide-dependent protein kinase 1 (EC 2.7.11.1) (hPDK1)._PDPK1_369_381_O15530_0.9991484284400940.793650805950165	793.924	1297.62	1817.58	386.151	907.811	194.642	799.962	205.283	1210.19	355.849	994.077	389.642	188.415	104.075	182.755	104.604	1555.96	512.566	1373.77	494.151	521.208	282.943	522.415	316.906	644.981	449.774	407.66	311.849	758.717	381.66	81.4528	45.0377	225.623	149	725.491	367.849	96.7547	337.774	221.038	102.434	307.962	94.0189	27.6604	21.1698	344.283	68.283	37.8679	2.73585	230.83
#(1000.0 3.40282346638529e+038)_Platelet endothelial cell adhesion molecule precursor (PECAM-1)(EndoCAM) (GPIIA') (CD31 antigen)._PECA1_706_718_P16284_0.9892137646675110.960317432880402	1229.31	2964.67	6466.67	1292.42	3307.85	376.717	2992.92	359.585	4528.31	1188.19	2357.85	713.981	749.623	201.925	686.113	212.981	6910	2126.94	7222	1999.06	635.698	219.132	483.774	201.396	990.679	427.849	404.189	211.396	1036.3	293.887	215.887	61.1887	948.076	195.019	3839.33	1459.54	454.283	2645.23	1990.92	714.924	2114.77	585.245	55.1321	27.4906	785.906	74.3585	98.5094	11.9057	561.396
#(1000.0 3.40282346638529e+038)_Beta-type platelet-derived growth factor receptor precursor(EC 2.7.10.1) (PDGF-R-beta) (CD140b antigen)._PGFRB_1002_1014_P09619_1.00.805555582046509	341.509	1136.69	791.509	110.792	559.811	96.8302	448.981	76.4906	619.962	112.792	742.547	174.774	122.906	29.2075	126.981	0.264151	892.528	197.283	869.17	167.358	220.151	46.566	159.811	43.8491	475.434	188.981	167.698	114.604	239.434	69.7736	32.717	-3.66038	304.113	92.5094	938.019	231.415	28.8491	401.528	216.906	76.8113	349.132	99.4906	22.566	3.88679	194.208	4.50943	3.64151	-25.0377	110
#(1000.0 3.40282346638529e+038)_Beta-type platelet-derived growth factor receptor precursor(EC 2.7.10.1) (PDGF-R-beta) (CD140b antigen)._PGFRB_1014_1028_P09619_0.9912006855010990.908730149269104	7534	7472	1034.38	342.377	889.057	309.774	804.792	295.019	1025.09	312.528	2637	2065.23	497.019	279.698	479.66	364.83	1518.68	641.132	1708.6	594.528	793.17	668.83	1042.6	961.094	1520.38	1259.09	1082.79	997.396	1482.91	1264.19	299.113	257.094	3259	2791.15	2729.33	1959.92	656.283	1386.46	2594.77	1733.31	1636.08	873.094	139.132	99.4151	415.396	228.396	-15.6226	-18.9245	430.132
#(1000.0 3.40282346638529e+038)_Beta-type platelet-derived growth factor receptor precursor(EC 2.7.10.1) (PDGF-R-beta) (CD140b antigen)._PGFRB_572_584_P09619_0.9744535684585570.960317432880402	4997	8276	4188.77	1182.64	2911.85	951.472	2696.46	907.434	3216.31	1182.57	3790.33	1458.62	977.321	595.472	935.094	650.226	3992.31	1444.79	3913.08	1379.96	1207.55	582.264	932.906	663.585	2249.7	1181.02	1139.17	873.962	1801.47	897.057	263.283	117.377	1845.23	970.038	8190	2179.54	670.849	3613.33	2044.31	865.057	1386.69	474.057	171.358	139.264	948.528	231.415	118.321	23.4528	706.094
#(1000.0 3.40282346638529e+038)_Beta-type platelet-derived growth factor receptor precursor(EC 2.7.10.1) (PDGF-R-beta) (CD140b antigen)._PGFRB_709_721_P09619_1.00.873015880584717	304.774	982.077	649.849	154.906	482.679	86.6038	449.283	58.566	512.34	151.057	634	163.585	203.057	56.4528	192.415	75.8113	988.679	228.075	956.189	234.264	227.208	81.0189	172.491	76.1132	618.566	228.491	219.208	95.0189	279.245	106.264	55.9434	9.77359	269.943	87.8113	708.17	194.075	78.0189	446.453	272.906	104.302	508.717	127.113	29.6604	23.1887	152.906	13.4151	14.0189	-3.69811	133.981
#(1000.0 3.40282346638529e+038)_Beta-type platelet-derived growth factor receptor precursor(EC 2.7.10.1) (PDGF-R-beta) (CD140b antigen)._PGFRB_768_780_P09619_1.00.861111104488373	282.66	610.792	457.396	118.264	418.604	221.132	354.943	173.585	310.113	126.491	284.434	75.0377	139.17	85.5849	104.981	90.3019	553.585	232.943	580.566	231.358	103.849	47.5849	50.7547	39.0189	229.245	112.075	80.9811	65.7736	149.774	40.0377	24.2075	1.88679	136.66	75.8679	522.924	200.811	67.3019	341.774	307.151	121.019	226.094	73.0943	29.2453	21.9057	141.434	25.6981	9.67924	0.415094	142.528
#(1000.0 3.40282346638529e+038)_Beta-type platelet-derived growth factor receptor precursor(EC 2.7.10.1) (PDGF-R-beta) (CD140b antigen)._PGFRB_771_783_P09619_1.00.738095223903656	232.321	635	587.962	150.226	449.849	61.9623	377.925	36.9057	442.038	124.566	283.321	100.679	63.3962	7.92453	44.8302	9.32076	718.189	186.642	663.17	173.283	80.2642	28.0377	51.6604	26.8679	224.906	110.113	80.3019	61.7736	137.283	36.4906	9.84906	3.28302	111.321	58.7358	461.113	157.34	27.5094	189.679	198.264	73.1887	148.623	37.9245	15.8302	16.2453	87	5.09434	-1.64151	-11.5283	96.6415
#(1000.0 3.40282346638529e+038)_1-phosphatidylinositol-4,5-bisphosphate phosphodiesterase gamma-1(EC 3.1.4.11) (Phosphoinositide phospholipase C) (PLC-gamma-1)(Phospholipase C-gamma-1) (PLC-II) (PLC-148)._PLCG1_764_776_P19174_0.956003427505493NA	2795.67	5431.67	14016	3114	8558	1218.68	8113.33	994.943	10845.3	3027.08	3441.67	1143.21	1540.53	527.698	1366.79	558.906	16140	4886.15	16348	4799.69	1734.79	694.792	1180.75	714.566	2790.46	1362.23	1269.74	846.377	2553.09	1061.89	254.226	106.113	917.547	497.83	6566	2291.38	1177.51	5432.33	5619.67	1846.69	3670	850.491	262.604	163.679	1576.15	302.075	277.679	53.283	1405.38
#(1000.0 3.40282346638529e+038)_Serine/threonine-protein phosphatase 2A catalytic subunit beta isoform(EC 3.1.3.16) (PP2A-beta)._PP2AB_297_309_P62714_1.00.789682567119598	157.17	221.943	166.113	112.189	170.302	128.302	194.038	130.453	156.189	97.9623	80.1509	22.6604	120.792	51.1698	90.8679	78.3019	234.377	122.868	255.509	140.906	81.0566	74.6792	56.8302	64.3774	152.868	67.8491	67.6604	61.0943	75.8868	45.5849	5.24528	1.90566	67.6415	48.0943	123.623	54.8113	29.5472	81.1698	92.4906	50.9434	90.1132	45.0943	35.0943	32.6604	37.3208	1.13208	4.56604	-4.32076	42.566
#(1000.0 3.40282346638529e+038)_Progesterone receptor (PR) (Nuclear receptor subfamily 3 group Cmember 3)._PRGR_786_798_P06401_1.00.583333313465118	82.2453	312.755	419.736	85.6981	321.019	36.1509	215.547	23.283	350.528	73.8113	212.83	57.4528	26.6415	-33.5849	28.9057	-29.2453	480.113	62.1509	390.717	102.415	85.8113	26.9811	42.9434	15.4717	148.377	65.0943	40.9057	36.717	80.717	27.9623	5.79245	-4.90566	70.3396	20.3208	283.057	75.9623	27.0189	166.019	102.302	43.8113	151.283	44.0755	16.1509	8.09434	59.9245	-1.32075	-14.1509	-8.37736	42.3962
#(1000.0 3.40282346638529e+038)_Paired mesoderm homeobox protein 2 (PRX-2) (Paired-related homeoboxprotein 2)._PRRX2_202_214_Q99811_1.00.888888895511627	323.472	1011.62	1163.85	337.736	895.623	210.377	741.283	229.736	1058.19	331.132	516.66	128.057	265.132	149.245	265.547	123.019	1436.19	405.283	1468	441.019	158.604	86.0755	124.906	69.8491	360.679	157.774	146	98.0377	210.151	85.7359	57.6792	11.2264	230.415	69.6981	837.566	275.755	50.3962	203.453	235.509	80.9811	188.057	61.5472	32.3585	18.9811	212.208	21.6226	38.4906	10.3585	126.717
#(1000.0 3.40282346638529e+038)_Tyrosine-protein phosphatase non-receptor type 11 (EC 3.1.3.48)(Protein-tyrosine phosphatase 2C) (PTP-2C) (PTP-1D) (SH-PTP3) (SH-PTP2) (SHP-2) (Shp2)._PTN11_539_551_Q06124_1.00.456349194049835	53.9434	100.283	129.774	88.9057	161.887	96.2642	113.547	98.2264	143.019	105.321	57.9057	18.6038	61.5849	20.9434	85.2075	50.1887	78.1132	54	99.8868	77.8868	106.113	102.302	87.5472	73.0189	132.226	112.038	98.1509	85.2453	45.283	102.226	10.3774	4.43396	27.7736	10.9434	56.7736	28.6981	41.1509	93.5283	107.453	51.4151	75.1509	35.3774	10.7358	15.3962	3.30189	-10.4717	3.11321	-4.66038	-1.35849
#(1000.0 3.40282346638529e+038)_RAF proto-oncogene serine/threonine-protein kinase (EC 2.7.11.1) (Raf-1) (C-RAF) (cRaf)._RAF1_332_344_P04049_1.00.888888895511627	396.774	977.615	1284.53	454.491	1125.66	426.491	981.057	416.717	1083.06	396.83	654.566	186.151	386.868	242.302	443.849	298.491	1546.3	591.887	1716.23	568.642	297.509	224.528	251.396	204.906	546.34	310.151	281.358	244.792	379.774	228.453	71.2642	37.566	288.264	120.943	940.623	299.66	87.283	363.264	329.057	136.34	309.34	94.9623	38.5283	33.2075	343.358	52.3774	56.3396	20.6038	226.698
#(1000.0 3.40282346638529e+038)_Ras GTPase-activating protein 1 (GTPase-activating protein) (GAP) (Rasp21 protein activator) (p120GAP) (RasGAP)._RASA1_453_465_P20936_0.9931876063346860.91269838809967	882.264	2617.67	2884	681.17	1784.11	300.717	1488.91	264.34	2626.46	709.509	2166.23	665.585	509.283	180.113	541.358	189.321	3392.31	988.528	3690.31	911.019	585.434	239.509	422.755	197.547	991.094	422.34	371.736	216.755	611.962	213.094	269.66	75.9434	1196.6	203.415	2527.92	713.981	465.849	2572.69	1949.85	608.491	2318.62	756.283	40.5472	19.5283	729.868	57.2453	63.1887	3.30189	574.321
#(1000.0 3.40282346638529e+038)_Retinoblastoma-like protein 2 (130 kDa retinoblastoma-associatedprotein) (p130) (PRB2) (RBR-2)._RBL2_99_111_Q08999_1.00.337301582098007	38.9811	160.623	36.717	-28.3019	13.4717	-25.6226	-3.39623	-23.6981	31.5849	-50.2641	87	7.81132	-23.434	-77.6226	-4.5283	-72.9057	10.0755	-57.3962	14.1509	-22.717	1.58491	-32.9434	-2.26415	-38.3396	61.1321	9.43396	-12.6038	-17.9623	7.62264	-24.1887	-10.434	-24.2264	45.1698	13.6981	61.1132	2.20755	-6.28302	49.3962	14.3208	7.66038	40.6792	10.1887	2.16981	0.981132	-4.77358	-10.1132	-12.5094	-15.9057	-4.54717
#(1000.0 3.40282346638529e+038)_Retinoblastoma-associated protein (PP110) (P105-RB) (RB)._RB_804_816_P06400_1.00.742063462734222	92.8113	209.566	547.208	294.075	394.377	264.151	414.113	301.358	452.34	316.792	128.887	26.7547	230.038	223.208	236.717	207.358	392.113	229.358	440	242.377	248.038	209.811	206.943	146.679	315.925	270.943	221.962	204.755	222.189	208.868	15.0755	-12.3019	82.8679	25.2075	196.925	69.2453	70.4906	168.906	204.113	97.283	181.679	71.1132	24.5094	21.2642	85.1132	0.320755	10.6226	0.0566	79.5849
#(1000.0 3.40282346638529e+038)_Proto-oncogene tyrosine-protein kinase receptor ret precursor(EC 2.7.10.1) (C-ret)._RET_1022_1034_P07949_0.9900652766227720.936507940292358	1625.77	3494	4909.08	1112.72	2870.31	617.547	2551.17	507.321	4016	1090.42	2779	858.943	694.679	233.057	655.736	312.604	5742	1742.38	6127.54	1692.49	833.396	414.83	666.377	386.755	1644.19	758.604	691.17	451.396	1396.45	522.491	215.792	82.7358	761.226	409.415	3636.33	1311.54	459.132	2047.23	1350.68	495.547	1958.54	453.151	97.2264	67.9434	601.774	100.264	78.5849	3.35849	594.472
#(1000.0 3.40282346638529e+038)_#('Signal transducer and activator of transcription 5A.' 'Macrophage-stimulating protein receptor precursor (EC 2.7.10.1) (MSPreceptor) (p185-Ron) (CD136 antigen) (CDw136) [Contains: Macrophage-stimulating protein receptor alpha chain; Macrophage-stimulatingprotein receptor beta chain].')_RON_1346_1358_Q04912_1.00.789682567119598	266.358	695.415	366.943	83.4717	257.849	41.8113	229.887	35.3585	307.472	90.2264	488.094	138.66	62	28.4906	90.8679	55.9245	544.415	107.396	559.208	149.358	146.604	59.0566	135.887	56.4528	284.491	127.698	133.547	82.6792	187.094	58.9057	52.2453	8.26415	175.019	69.6604	503.377	150.679	90.6792	378.019	122.075	57.6415	293.132	85.9245	28.5283	12.7736	140.283	4.01887	9.09434	-14.1509	121.415
#(1000.0 3.40282346638529e+038)_Signal transducer and activator of transcription 4._STAT4_714_726_Q14765_1.00.476190477609634	50.3208	260.208	182.717	-0.301887	65.4717	-22.9434	39.4717	-44.5283	93.7736	-19.2453	181.208	29.7358	1.01887	-56	-18.6792	-36.566	164.679	3.0566	190.415	15.8113	28.7547	-30.3019	-2.11321	-22.0755	134.151	12.1132	6.9434	-9.0566	52.7547	-24	-3.33962	-7.54717	52.2075	14.0377	188.679	43.6038	10.9623	159.283	40.6604	18.566	107.019	22.9811	1.88679	-0.54717	29.4151	-11.3774	-25.2453	-24.7547	22.0943
#(1000.0 3.40282346638529e+038)_Tyrosine-protein kinase Tec (EC 2.7.10.2)._TEC_512_524_P42680_1.00.873015880584717	529.736	1039.54	698.453	248.566	521.849	201.472	501.208	173.358	565.585	288.642	407.34	152.868	177.434	112.415	172.528	110.528	812.528	271.057	838.377	254.792	210.679	131.094	190.453	143.509	370.566	268.453	220.83	189.132	253.585	174.642	34.434	20.7547	169	136.415	481.811	184.642	127.151	314.623	260.434	136.113	338.528	108.83	35.2453	29.0755	169.906	46.6981	14.1887	2.98113	198.943
#(1000.0 3.40282346638529e+038)_Troponin T, slow skeletal muscle (TnTs) (Slow skeletal muscle troponinT) (sTnT)._TNNT1_2_14_P13805_0.9974453449249270.436507940292358	2325.54	1859.23	-114.566	-90.8302	-30.3019	-46.6415	-82.9434	-64.717	-110.943	-113.132	779.208	852.264	-12.0755	-50.5283	-7.01887	-22.566	13.0566	-20.3019	-16.566	-25.5849	84.4906	109.887	196.792	198.151	165.019	196.679	192.113	193.019	246.264	245.849	94.1132	100.585	878.132	1085.77	585.83	668.151	68.4151	53.8113	249.962	217.755	216.736	110.66	2.5283	-2.54717	15.7547	38.0189	-30.7736	-28.6415	78.5849
#(1000.0 3.40282346638529e+038)_Tyrosine-protein kinase receptor TYRO3 precursor (EC 2.7.10.1)(Tyrosine-protein kinase RSE) (Tyrosine-protein kinase SKY) (Tyrosine-protein kinase DTK) (Protein-tyrosine kinase byk)._TYRO3_679_691_Q06418_1.00.833333313465118	294.887	580.792	1086.08	504.604	794.302	371.472	783.472	354.377	870.642	521.132	318.208	109.434	392.189	305.283	413.132	319.962	1067.36	490.453	1144.87	495.396	249.094	181.698	214.264	170.528	414.717	283.321	236.981	183.321	264.642	217.811	49.283	26.7736	150.302	90.9811	466.377	205.811	71.9245	164.472	185.623	82.8868	194.34	65.3774	23.717	19.566	123.811	31.0189	28.1132	4.24528	118.679
#(1000.0 3.40282346638529e+038)_Vascular endothelial growth factor receptor 1 precursor (EC 2.7.10.1)(VEGFR-1) (Vascular permeability factor receptor) (Tyrosine-proteinkinase receptor FLT) (Flt-1) (Tyrosine-protein kinase FRT) (Fms-liketyrosine kinase 1)._VGFR1_1040_1052_P17948_1.00.551587283611298	67.3208	269.264	233.774	105.736	187.547	89.6981	105.736	-3.28302	223.019	62.7547	158.358	53.7547	49.0189	-2.75472	49.9245	9.73585	228.566	61.8113	279.962	40.8302	68.7924	23.6604	37.3208	39.4717	162.038	82.0755	57.2453	51.283	83.434	24.0755	5.67925	3.73585	44.283	20.9623	159.642	36.9245	13.6038	108.868	46.3208	23.0566	107.642	29.6415	5.20755	9.35849	33.1321	-8.66038	-7.5283	-5.13208	23.6981
#(1000.0 3.40282346638529e+038)_Vascular endothelial growth factor receptor 1 precursor (EC 2.7.10.1)(VEGFR-1) (Vascular permeability factor receptor) (Tyrosine-proteinkinase receptor FLT) (Flt-1) (Tyrosine-protein kinase FRT) (Fms-liketyrosine kinase 1)._VGFR1_1162_1174_P17948_1.00.365079373121262	271.962	352.057	-4.45283	-41.0943	15.9623	-32.4151	-23.2075	-31.0566	-22.3774	-38.0377	103.132	56.2076	-22.0755	-46.4151	-44	-11.6226	-14.1887	-56.3396	-18.3774	-29.3585	9.77359	-5.35849	11.6981	15.8868	50.8679	40	9.24528	4.15094	24	13.8868	-7.26415	-7.39623	87.0189	73.8113	50.2641	50.717	3.03774	-61.5472	16.9434	18.7736	35.7358	12.0566	1.92453	3.37736	-14.6792	-14.9434	-28.3208	-27.9811	-15.1698
#(1000.0 3.40282346638529e+038)_Vascular endothelial growth factor receptor 1 precursor (EC 2.7.10.1)(VEGFR-1) (Vascular permeability factor receptor) (Tyrosine-proteinkinase receptor FLT) (Flt-1) (Tyrosine-protein kinase FRT) (Fms-liketyrosine kinase 1)._VGFR1_1206_1218_P17948_1.00.273809522390366	34.6038	66.434	2.26415	21.0943	76.0755	35.283	34.6415	-3.58491	27.3208	33.5094	34.4151	11.1887	19.2075	5.13208	-22.9057	-17.8491	25.4717	-17.283	43.3962	1.73585	31.1698	19.0566	7.62264	-0.339623	35.7736	32.717	25.283	16.1132	21.8491	-15.9623	-5.41509	-11	13.4528	0.924528	23.1887	7.07547	0.169811	14.8679	10.0755	6.39623	17.3208	10.6038	10.1887	6.92453	2.83019	-8.22641	-10.1698	-17.7736	7.26415
#(1000.0 3.40282346638529e+038)_Vascular endothelial growth factor receptor 1 precursor (EC 2.7.10.1)(VEGFR-1) (Vascular permeability factor receptor) (Tyrosine-proteinkinase receptor FLT) (Flt-1) (Tyrosine-protein kinase FRT) (Fms-liketyrosine kinase 1)._VGFR1_1235_1247_P17948_1.00.369047611951828	322.717	334.642	5.69811	0.603774	-18.7925	-8.15094	-11.0566	-12.4151	-8.90566	-38.9811	67.2453	91.3208	20.3019	-11.2075	-36.3396	-12.4151	-51.0566	-25.7358	-28.3019	-22.6792	20	25.8113	-3.73585	24.4151	19.5849	8.03774	13.8113	21.7736	20.9811	20.4151	-0.433962	-0.113208	154.245	119.642	53.1132	53.0189	17.3208	24.0377	45.6226	36.3396	28.2453	21.5094	4.9434	6	-2.33962	3.0566	-17.5094	-25.9057	9.26415
#(1000.0 3.40282346638529e+038)_Vascular endothelial growth factor receptor 2 precursor (EC 2.7.10.1)(VEGFR-2) (Kinase insert domain receptor) (Protein-tyrosine kinasereceptor Flk-1) (CD309 antigen)._VGFR2_1046_1058_P35968_1.00.615079343318939	123.283	269.623	312.981	141.925	217.094	97.7736	149.887	82.3396	232	140.868	185.075	59.3774	82.7925	3.24528	57.1698	43.5849	357.283	59.5094	249.472	48.6792	102.302	60.6792	102.075	89.5849	208.226	125.547	103.962	121.17	136.264	61.0189	15.283	5.54717	59.0377	36.8679	142.925	48.4151	40.8491	105.453	44.3585	18.717	93.6792	21.4528	15.7358	15.8868	33.1321	-6.01887	-9.22642	-15.4528	29.0377
#(1000.0 3.40282346638529e+038)_Vascular endothelial growth factor receptor 2 precursor (EC 2.7.10.1)(VEGFR-2) (Kinase insert domain receptor) (Protein-tyrosine kinasereceptor Flk-1) (CD309 antigen)._VGFR2_1168_1180_P35968_1.00.833333313465118	654.264	1111.08	465.17	154.038	358.981	90.2264	270.717	83.434	381.17	167.283	511.189	222.792	220.302	120.792	202	190.906	457.283	195.283	493.057	204.264	211.66	94	144	75.6604	340.679	188.868	151.358	101.283	182.792	95.7358	16	-3.64151	180	131.094	365.245	165.453	722.077	267.849	162.472	100.17	342.604	123.849	34.3396	23.0377	114.717	14.717	1.73585	-11.9057	112.83
#(1000.0 3.40282346638529e+038)_Vascular endothelial growth factor receptor 2 precursor (EC 2.7.10.1)(VEGFR-2) (Kinase insert domain receptor) (Protein-tyrosine kinasereceptor Flk-1) (CD309 antigen)._VGFR2_944_956_P35968_1.00.654761910438538	67.5849	77.8679	256.981	189.208	250.755	170.868	214.038	174.906	266.226	186.264	34.4151	34.5849	150.151	129.547	130.189	167.849	152.226	133.925	212.604	159.132	112.226	91.6226	75.6226	92	139.962	121.208	88.8679	101.17	96.7547	116.83	26.0189	19.8302	67	46.8302	146.509	67.6604	75.5094	128.679	189.736	94.6415	122.189	65.1887	22.566	22.6226	25.5283	3.01887	14.1509	14.1698	26.9434
#(1000.0 3.40282346638529e+038)_Vascular endothelial growth factor receptor 2 precursor (EC 2.7.10.1)(VEGFR-2) (Kinase insert domain receptor) (Protein-tyrosine kinasereceptor Flk-1) (CD309 antigen)._VGFR2_989_1001_P35968_0.9929037690162660.89682537317276	943.66	2398	5903.69	1383.47	3682.77	673.736	3555.69	504.453	4375.38	1505.85	1546.08	453.264	766.755	255.245	673.245	236.113	6846	2229.81	7200	2166.64	767.359	332.943	530.906	277.774	1108.94	613.019	497.623	348.113	1130.3	443.245	168.302	60.9057	501.642	273.509	3075.67	1166.7	351.943	1733.31	1218.19	453.924	1174.11	293.925	69.2264	48.8113	709.849	125.245	94.0755	12.3396	491.226
#(1000.0 3.40282346638529e+038)_Vascular endothelial growth factor receptor 3 precursor (EC 2.7.10.1)(VEGFR-3) (Tyrosine-protein kinase receptor FLT4)._VGFR3_1061_1073_P35916_1.00.730158746242523	140.396	325.887	266.981	118.717	155.245	49.0566	163.17	42	231.396	122.151	151.604	47.3396	71.5094	50.4906	78.4151	34.4906	218.113	56.566	166	82.7547	62.7924	27.0566	53.5849	26.6415	134.943	77.5472	58.8302	59.6604	58.4528	37.1321	7.96226	-4.26415	75.0566	36.1132	157.925	59.6792	19.5849	95.2641	45.6792	21.1321	115.66	31.0755	8.09434	8.35849	52.9434	2.39623	3.35849	-5.28302	36
#(1000.0 3.40282346638529e+038)_Vinculin (Metavinculin)._VINC_815_827_P18206_1.00.690476179122925	83.2641	92.717	331.396	215.66	273.019	170.226	288.792	179.434	269.17	173.66	61.0755	8.41509	119.925	91.8113	128	104.868	188.83	111.132	241.925	130.377	85.3208	88.3019	66.3774	66.9811	143.849	87.0943	91.5849	82.7925	79.3208	57.1698	-11.4906	-22.4906	47.1321	26.7358	100.151	35.8302	34.434	79.6604	101.358	49.8113	85.4151	38.3774	25.5283	8.20755	23.5849	-12.3962	-7.69811	-13.434	18.6038
#(1000.0 3.40282346638529e+038)_Tyrosine-protein kinase ZAP-70 (EC 2.7.10.2) (70 kDa zeta-associatedprotein) (Syk-related tyrosine kinase)._ZAP70_485_497_P43403_0.9980130791664120.91269838809967	738	1756.31	1213.02	303.811	792.038	171.66	675.736	173.019	1057.36	274.604	1007	273.226	206.642	103.585	276.226	83.6981	1101.77	380.679	1230.87	361.094	303.66	125.132	243.774	153.774	557.359	286.981	248.226	174.453	373.66	165.736	89.0189	32.2453	440.962	202.642	1008.34	320.094	157.887	820.377	427.679	179.434	798.585	197.396	35.9811	28.4717	353.019	47.5283	34.8868	0.0377	247.472
#(1000.0 3.40282346638529e+038)_Zinc finger and BTB domain-containing protein 16 (Zinc finger proteinPLZF) (Promyelocytic leukemia zinc finger protein) (Zinc fingerprotein 145)._ZBT16_621_633_Q05516_1.00.654761910438538	77.2076	136.623	195.887	97.0566	149.17	90.1132	122.226	100.264	125.585	93.8868	94.2076	47.9245	92.4528	27.8868	83.9245	30.4528	144.943	65.283	158.377	82.6038	56.1887	50.4151	34.4151	19.6226	102.038	65.0189	58.9057	54.7924	32	34	17.6604	-2.81132	60.9057	25.4717	119.943	52.9057	18.6415	48.0377	58.1509	27.6981	45.4151	23.1132	7.83019	6.13208	25.2642	-1.24528	1.84906	-7.09434	21.9245
[truncated: 33 more columns]
